# Supplementary material for: A New Potent Inhibitor against α-Glucosidase Based on an In Vitro Enzymatic Synthesis Approach
Source: Molecules. 2024 Feb 16;29(4):878. doi: 10.3390/molecules29040878 (PMC10893485; doi:10.3390/molecules29040878)
Supplement: Supplementary file 1 [file molecules-29-00878-s001.zip]

Archive with 1 entries (1 files):
- molecules-2857057-supplementary.pdf
